# Supplementary material for: Inhibition of lung tumorigenesis by a small molecule CA170 targeting the immune checkpoint protein VISTA
Source: Commun Biol. 2021 Jul 23;4:906. doi: 10.1038/s42003-021-02381-x (PMC8302676; doi:10.1038/s42003-021-02381-x)
Supplement: Supplementary file 4 — Supplementary Data 1 [file 42003_2021_2381_MOESM4_ESM.xlsx]

## Sheet: Fig1B left
Ctrl	Adj	KVax	CA170	Combo
17	14	10	10	4
17	12	7	13	6
15	20	14	7	5
13	17	12	10	7
12	10	9	12	8
17	14	6	7	5
15	14	9	7	4
15	13	10	11	5
15	14	12	10	7
13	16	11	8	7

## Sheet: Fig 1B right
Ctrl	Adj	KVax	CA170	Combo
14.0916	10.5018	5.57789	4.31026	0.938288
9.22161	7.16125	5.02497	5.25117	3.08295
9.76144	14.2853	7.66496	1.84307	3.01593
7.68747	10.2144	2.71433	4.40084	1.76767
8.84724	8.62105	1.83888	5.80409	2.74784
15.9399	15.1357	3.38297	2.64993	1.80956
9.40802	9.45409	4.7082	2.64993	2.11115
8.49119	8.20322	5.60303	3.47669	1.66714
11.0909	9.05354	5.10875	5.25379	2.71433
8.16447	13.6549	4.61447	3.80028	2.22425

## Sheet: Fig 2A left
Adj	KVax	CA170	Combo
27.1	22.1	31.4	24.2
27.1	23	33.1	27.3
23.2	21.4	27.4	29.8
27.2	21.9	34.6	23.7
24.9	19.8	27.8	24.9

## Sheet: Fig 2B left
Adj	KVax	CA170	Combo
67.2	74.6	64.6	72.2
68.9	72.1	64.3	79.9
71.9	74.1	69.2	75.8
68.9	71.2	70.4	70.8
71	76.9	69.2	70.5

## Sheet: Fig 2C
Vechile	CA170	Vechile	CA170
16400000	11600000	9910000	6070000
24400000	8710000	12980000	4310000
23800000	15800000	17200000	2540000
11200000	22700000	5640000	1490000
16400000	11144000	11440000	1030000
24400000	9330000	10700000	3580000

## Sheet: Fig3A
Adj	KVax	CA170	Combo
31.8	40	19.7	31.2
38.1	34.9	27.5	38.5
26.1	36.2	22	37
43.6	38	27.3	49.3
34.4	48.9	20	39.5

## Sheet: Fig 3B
Adj	KVax	CA170	Combo
10.8	5.83	10.1	7.1
11.1	7.85	9.13	4.41
11.9	8.32	7.9	6.08
8.9	6.92	7.93	7.56
8.19	9.87	8.53	8.21

## Sheet: Fig 4C left 
Adj	KVax	CA170	Combo
0.11	0.76	0.16	0.55
0.33	1.02	0.037	2.15
0.24	0.79	0.15	0.86
0.28	0.4	0.11	0.69
0.08	0.75	0.052	1.01
CranzymeB CD4

## Sheet: Fig 4C middle 
Adj	KVax	CA170	Combo
0.16	5.44	0.067	4.78
0.054	11.5	0.074	15.4
0.069	4.78	0.034	14.8
0.092	4.79	0.038	8.93
0.048	5.69	0.07	7.94

## Sheet: Fig 4c right
Adj	KVax	CA170	Combo
0.11	4.01	0.45	4.1
0.31	5.99	2.64	8.57
0.29	3.3	0.42	10.5
0.15	2.78	1.01	8.36
3.41	4.28	1.24	7.18
TNFa CD4

[truncated: 10 more sheets: Fig 4D left, Fig 4D middle, Fig 4D right, Fig 6 D, Fig 6E1, Fig 6E 2, Fig 6E3, Fig 6E4, Fig 7 D, Fig 7G]
